# Supplementary material for: Dual Antitubercular and Antileishmanial Profiles of Quinoxaline Di-N-Oxides Containing an Amino Acidic Side Chain
Source: Pharmaceuticals (Basel). 2024 Apr 11;17(4):487. doi: 10.3390/ph17040487 (PMC11054274; doi:10.3390/ph17040487)
Supplement: Supplementary file 1 [file pharmaceuticals-17-00487-s001.zip]

Archive with 1 entries (1 files):
- pharmaceuticals-2948363-supplementary.pdf
